# Supplementary material for: Silicon-Mediated Priming Induces Acclimation to Mild Water-Deficit Stress by Altering Physio-Biochemical Attributes in Wheat Plants
Source: Front Plant Sci. 2021 Feb 19;12:625541. doi: 10.3389/fpls.2021.625541 (PMC7933522; doi:10.3389/fpls.2021.625541)
Supplement: Supplementary file 1 [file Data_Sheet_1.XLSX]

## Sheet: data all parameters
WHEAT	SNP Experiment
		Aari 2011
		Flag Leaf
	sample used = 0.1 g
	Buffer used = 800 ul
	Sodium Silicate
				Units/g f. wt	Units/g f. wt	Units/g f. wt	uM/g f. wt	mg/gf.wt	Units/g. f. wt	mg/g. f.wt	mg/g. f.wt	mg/g. f.wt	mg/g. f.wt	uM/g. f.wt	ug/ g d.wt	ug/ g d.wt
	T	No	Treatment	POD	CAT	SOD	MDA	protein	Protease	amylase	Red. Sugars	total sugars	non red sug	TPC	proline	GB	lyco (mg/g fw)	Chl a (ug/g fw	Chl b (ug/g fw	total car(mg/gfw	total chl ug/g fw
	control	1	SS1	37600	3400	205.838	38.8129	52.6061	864	124.528	71.4625	106.399	34.9363	41700	240	402.051	13.9426	335.462	525.079	32.5225	860.541
	control	2	SS2	36160	3900	205.344	39.6387	52.6545	912	126.792	71.7787	106.337	34.5583	41200	239.143	401.026	13.8729	334.822	523.066	32.5455	857.888
	control	3	SS3	35520	4100	204.108	37.5742	52.7515	960	125.66	72.7273	106.399	33.6715	40700	238	400	13.8861	336.551	523.872	32.5195	860.422
	20mM sodium silicate	4	SS4	59360	5100	179.645	80.1032	54.4	1024	154.717	78.7352	106.955	28.22	48000	166	455.385	13.5428	334.029	513.906	32.7923	847.936
	20mM sodium silicate	5	SS5	59040	4900	178.656	80.5161	54.5455	1120	155.849	79.0514	107.079	28.0274	47700	164.286	458.462	13.5484	335.231	511.894	32.7893	847.124
	20mM sodium silicate	6	SS6	60320	4800	177.915	83.4065	54.6424	1152	156.226	80	107.141	27.1406	47300	163.714	460.513	13.5457	335.25	513.403	32.7685	848.654
	40mM sodium silicate	7	SS7	65440	6000	211.768	93.3161	55.1758	1184	198.868	98.0237	107.202	9.17876	42300	121.714	517.949	11.2562	356.062	408.829	32.9484	764.892
	40mM sodium silicate	8	SS8	64480	6900	213.251	92.0774	55.3697	1216	198.113	97.7075	107.141	9.43314	42500	120.857	514.872	11.2314	356.118	408.427	33.0084	764.545
	40mM sodium silicate	9	SS9	65920	6100	215.475	90.0129	55.2727	1280	235.094	96.7589	107.141	10.3818	41800	120.571	516.923	11.1985	356.531	407.118	33.0276	763.65
	60mM sodium silicate	10	SS10	80640	7200	169.019	132.129	57.6	1312	207.17	80.6324	107.697	27.0647	67000	106.857	606.154	12.6797	334.589	504.948	32.1746	839.538
	60mM sodium silicate	11	SS11	81920	7800	171.243	130.89	57.7939	1376	208.679	80.9486	109.737	28.7886	67300	108.286	608.205	12.6531	335.49	503.439	32.2523	838.929
	60mM sodium silicate	12	SS12	81600	7000	171.985	132.129	57.697	1408	209.434	80	107.759	27.7589	67600	108	610.256	12.6888	335.19	503.942	32.193	839.132
	control + Drought	1	SS13	30080	3000	196.63	52.0258	49.8424	800	67.1698	15.8103	107.944	92.1341	72700	256.571	431.795	17.3971	334.754	541.687	33.1372	876.441
	control + Drought	2	SS14	29120	3300	195.358	52.0258	49.9394	784	66.7925	16.4427	108.006	91.5635	72900	257.143	433.846	17.3509	335.355	540.68	33.1757	876.036
	control + Drought	3	SS15	29600	3500	197.901	52.4387	50.0364	736	64.5283	16.7589	108.068	91.3091	73200	256	435.897	17.336	335.712	539.775	33.0749	875.486
	20mM sodium silicate + Drought	4	SS16	64640	4300	220.286	75.9742	53.4303	1168	106.038	23.7154	108.686	84.9708	80300	165.143	568.205	15.7887	341.91	534.945	32.5169	876.854
	20mM sodium silicate + Drought	5	SS17	64320	4100	221.558	79.6903	53.3333	1216	106.792	23.083	108.563	85.4796	81300	165.714	569.231	15.7777	342.586	535.045	32.5746	877.632
	20mM sodium silicate + Drought	6	SS18	64160	4300	217.742	78.4516	53.2364	1200	107.925	22.4506	108.686	86.2357	81000	166	571.282	15.7912	342.454	534.341	32.4554	876.795
	40mM sodium silicate + Drought	7	SS19	87200	5700	202.226	93.3161	54.0121	1120	138.491	26.2451	109.49	83.2449	60000	124.571	618.462	16.6113	330.638	536.553	33.213	867.19
	40mM sodium silicate + Drought	8	SS20	87360	5500	203.498	94.9677	54.2061	1104	139.245	25.6126	109.428	83.8155	60600	124.857	622.564	16.6185	331.483	535.446	33.1507	866.928
	40mM sodium silicate + Drought	9	SS21	87520	5600	204.261	95.7935	54.303	992	136.981	25.2964	109.49	84.1935	60300	124	624.615	16.6119	329.717	536.552	33.176	866.27
	60mM sodium silicate + Drought	10	SS22	101920	6100	150.588	125.523	54.6909	1328	198.113	30.0395	110.294	80.2541	74700	112.571	744.615	16.2157	340.204	545.513	33.2376	885.717
	60mM sodium silicate + Drought	11	SS23	101120	6200	149.062	122.219	54.7879	1376	197.736	30.6719	110.232	79.5599	75000	113.429	743.59	16.2221	338.852	545.311	33.2221	884.163
	60mM sodium silicate + Drought	12	SS24	100480	6100	148.299	124.284	54.8848	1408	198.868	29.7233	110.17	80.4467	74500	113.714	749.744	16.1894	338.776	544.204	33.2629	882.98

## Sheet: ANOVA_HID
	100uM SNP	56426.7
	100uM SNP + Drought	75040
	125uM SNP	94453.3
	125uM SNP + Drought	137493
	75uM SNP	35893.3
	75uM SNP + Drought	69706.7
	control	19306.7
	control+ Drought	29280

## Sheet: ANOVA_HID1
	100uM SNP	8900
	100uM SNP + Drought	8900
	125uM SNP	15366.7
	125uM SNP + Drought	11666.7
	75uM SNP	5666.67
	75uM SNP + Drought	7800
	control	5200
	control+ Drought	3566.67

## Sheet: ANOVA_HID2
	100uM SNP	144.337
	100uM SNP + Drought	218.134
	125uM SNP	57.0012
	125uM SNP + Drought	182.034
	75uM SNP	79.6035
	75uM SNP + Drought	195.38
	control	132.639
	control+ Drought	159.28

## Sheet: ANOVA_HID3
	100uM SNP	31.3806
	100uM SNP + Drought	40.6022
	125uM SNP	54.3656
	125uM SNP + Drought	61.9355
	75uM SNP	23.1226
	75uM SNP + Drought	29.729
	control	14.314
	control+ Drought	20.0946

## Sheet: ANOVA_HID4
	100uM SNP	54.4323
	100uM SNP + Drought	53.5758
	125uM SNP	56.1293
	125uM SNP + Drought	54.303
	75uM SNP	53.6242
	75uM SNP + Drought	52.8162
	control	52.897
	control+ Drought	49.7778

## Sheet: ANOVA_HID5
	100uM SNP	1408
	100uM SNP + Drought	1546.67
	125uM SNP	1530.67
	125uM SNP + Drought	1642.67
	75uM SNP	1242.67
	75uM SNP + Drought	1338.67
	control	1088
	control+ Drought	853.333

## Sheet: ANOVA_HID6
	100uM SNP	191.95
	100uM SNP + Drought	241.887
	125uM SNP	259.874
	125uM SNP + Drought	276.352
	75uM SNP	152.83
	75uM SNP + Drought	164.025
	control	143.145
	control+ Drought	104.403

## Sheet: ANOVA_HID7
	100uM SNP	92.9644
	100uM SNP + Drought	37.6285
	125uM SNP	103.294
	125uM SNP + Drought	52.9117
	75uM SNP	69.3544
	75uM SNP + Drought	31.726
	control	48.274
	control+ Drought	24.0316

## Sheet: ANOVA_HID8
	100uM SNP	104.132
	100uM SNP + Drought	105.781
	125uM SNP	104.235
	125uM SNP + Drought	104.894
	75uM SNP	103.411
	75uM SNP + Drought	105.636
	control	100.835
	control+ Drought	104.915

[truncated: 42 more sheets: ANOVA_HID9, ANOVA_HID10, ANOVA_HID11, ANOVA_HID12, ANOVA_HID13, ANOVA_HID14, ANOVA_HID15, ANOVA_HID16, ANOVA_HID17, ANOVA_HID18, ANOVA_HID19, ANOVA_HID20, ANOVA_HID21, ANOVA_HID22, ANOVA_HID23, ANOVA_HID24, ANOVA_HID25, ANOVA_HID26, ANOVA_HID27, ANOVA_HID28 …]
