# Supplementary material for: Silicon-Mediated Priming Induces Acclimation to Mild Water-Deficit Stress by Altering Physio-Biochemical Attributes in Wheat Plants
Source: Front Plant Sci. 2021 Feb 19;12:625541. doi: 10.3389/fpls.2021.625541 (PMC7933522; doi:10.3389/fpls.2021.625541)
Supplement: Supplementary file 2 [file Data_Sheet_2.XLSX]

## Sheet: Chitosan water relations
				WHEAT	Chitosan Experiment			Aari 2011
					CMS & RWC
		No	Treatment	Shoot Length	Root Length	Fresh Weight	Turgid weight	EC1	EC2	Dry Weight	CMS%	FW- DW	TW-DW	RWC	Water potential	Osmotic potential	water potential in mega pascles	Osmotic potential in mega pascles	Turger potential
	control	1	C1			0.191	0.49	69.8	113.7	0.036	71.9062	0.155	0.454	34.141	6.4	283	64	7.075	56.925
	control	2	C2			0.237	0.497	68.2	118.3	0.099	70.7516	0.138	0.398	34.6734	6.6	285	66	7.125	58.875
	control	3	C3			0.261	0.647	70.2	112.3	0.048	71.2289	0.213	0.599	35.5593	6.9	290	69	7.25	61.75
	0.10% Chitosan	4	C4			0.204	0.411	69.2	156	0.035	91.3353	0.169	0.376	44.9468	7.3	352	73	8.8	64.2
	0.10% Chitosan	5	C5			0.266	0.522	66	152.4	0.057	90.8711	0.209	0.465	44.9462	7.1	354	71	8.85	62.15
	0.10% Chitosan	6	C6			0.149	0.303	68.4	156.8	0.021	90.274	0.128	0.282	45.3901	7.2	360	72	9	63
	0.25% Chitosan	7	C7			0.161	0.296	74.3	125	0.021	94.2915	0.133	0.268	49.6269	9.8	376	98	9.4	88.6
	0.25% Chitosan	8	C8			0.164	0.282	77.3	139	0.028	96.4877	0.113	0.231	48.9177	9.6	379	96	9.475	86.525
	0.25% Chitosan	9	C9			0.24	0.448	77	125.6	0.051	96.2396	0.209	0.417	50.1199	9.7	380	97	9.5	87.5
	0.50% Chitosan	10	C10			0.193	0.327	55.1	197.7	0.031	99.0711	0.156	0.29	53.7931	8.4	398	84	9.95	74.05
	0.50% Chitosan	11	C11			0.19	0.342	76.1	188.4	0.037	99.3454	0.17	0.322	52.795	8.4	396	84	9.9	74.1
	0.50% Chitosan	12	C12			0.1	0.157	76.1	199.7	0.02	98.5055	0.061	0.118	51.6949	8.1	397	81	9.925	71.075
	control + 15% PEG	13	C13			0.194	0.286	52	112.3	0.039		0.157	0.249	63.0522	9.4	594	94	14.85	79.15
	control + 15% PEG	14	C14			0.162	0.247	45	112.1	0.037		0.136	0.221	61.5385	9.5	598	95	14.95	80.05
	control + 15% PEG	15	C15			0.136	0.208	54	114	0.026		0.108	0.18	60	9.7	589	97	14.725	82.275
	0.10% Chitosan + 15% PEG	16	C16			0.139	0.235	61.2	156.6	0.028		0.103	0.199	51.7588	11.3	645	113	16.125	96.875
	0.10% Chitosan + 15% PEG	17	C17			0.188	0.332	58.9	156.6	0.036		0.152	0.296	51.3514	11.1	640	111	16	95
	0.10% Chitosan + 15% PEG	18	C18			0.176	0.307	58.2	155	0.029		0.147	0.278	52.8777	11.5	648	115	16.2	98.8
	0.25% Chitosan + 15% PEG	19	C19			0.06	0.108	51.4	90.2	0.013		0.047	0.095	49.4737	12.5	658	125	16.45	108.55
	0.25% Chitosan + 15% PEG	20	C20			0.101	0.179	50	92.6	0.02		0.081	0.159	50.9434	12.9	655	129	16.375	112.625
	0.25% Chitosan + 15% PEG	21	C21			0.103	0.181	58	97	0.024		0.079	0.157	50.3185	12.7	668	127	16.7	110.3
	0.50% Chitosan + 15% PEG	22	C22			0.156	0.243	18.9	69.5	0.031		0.125	0.212	58.9623	13.7	740	137	18.5	118.5
	0.50% Chitosan + 15% PEG	23	C23			0.113	0.181	27.2	68	0.017		0.096	0.164	58.5366	13.3	745	133	18.625	114.375
	0.50% Chitosan + 15% PEG	24	C24			0.222	0.348	25.2	67.8	0.036		0.186	0.312	59.6154	13.7	745	137	18.625	118.375

## Sheet: SNP Water relations
			WHEAT	SNP Experiment			Aari 2011
				CMS & RWC
	No	Treatment	Shoot Length	Root Length	Fresh Weight	Turgid weight	EC1	EC2	Dry Weight	CMS%	FW- DW	TW-DW	RWC	Water potential	Osmotic potential	water potential in mega pascles	Osmotic potential in mega pascles	Turger potential
control	1	SN1			0.184	0.469	24	49.6	0.074	69.5892	0.11	0.395	27.8481	5.9	313	59	7.825	51.175
control	2	SN2			0.056	0.157	23.9	49.3	0.017	68.5415	0.039	0.14	27.8571	5.8	309	58	7.725	50.275
control	3	SN3			0.082	0.25	28	51.2	0.023	67.3381	0.059	0.227	25.9912	6.2	310	62	7.75	54.25
75uM SNP	4	SN4			0.155	0.305	38	74.5	0.038	93.0974	0.117	0.267	43.8202	8.5	374	85	9.35	75.65
75uM SNP	5	SN5			0.101	0.201	36.8	76.8	0.028	93.0851	0.073	0.173	42.1965	8.3	375	83	9.375	73.625
75uM SNP	6	SN6			0.131	0.262	38.2	78.6	0.035	92.714	0.096	0.227	42.2907	8	380	80	9.5	70.5
100uM SNP	7	SN7			0.112	0.171	47.9	82.9	0.034	78.8484	0.078	0.137	56.9343	8.8	362	88	9.05	78.95
100uM SNP	8	SN8			0.102	0.158	48.4	86.7	0.028	79.1738	0.074	0.13	56.9231	8.3	364	83	9.1	73.9
100uM SNP	9	SN9			0.111	0.178	49	84.7	0.031	79.1593	0.08	0.147	54.4218	8.7	365	87	9.125	77.875
125uM SNP	10	SN10			0.113	0.237	56.7	100.8	0.019	83.4862	0.094	0.218	43.1193	10.2	323	102	8.075	93.925
125uM SNP	11	SN11			0.182	0.354	57	104.1	0.041	84.2059	0.141	0.313	45.0479	10.8	325	108	8.125	99.875
125uM SNP	12	SN12			0.077	0.152	54.9	102	0.021	85.6534	0.056	0.131	42.7481	10.3	330	103	8.25	94.75
control + 15% PEG	13	SN13			0.045	0.223	68.3	264.4	0.015		0.03	0.208	14.4231	9	542	90	13.55	76.45
control + 15% PEG	14	SN14			0.05	0.243	66.5	267.8	0.017		0.033	0.226	14.6018	8.8	544	88	13.6	74.4
control + 15% PEG	15	SN15			0.071	0.395	68.1	208.2	0.012		0.059	0.383	15.4047	8.7	545	87	13.625	73.375
75uM SNP + 15% PEG	16	SN16			0.042	0.109	86.6	182.8	0.011		0.031	0.098	31.6327	12.3	612	123	15.3	107.7
75uM SNP + 15% PEG	17	SN17			0.085	0.225	85.1	193.2	0.018		0.067	0.207	32.3671	12.2	618	122	15.45	106.55
75uM SNP + 15% PEG	18	SN18			0.055	0.116	84.8	190.3	0.024		0.031	0.092	33.6957	12.4	614	124	15.35	108.65
100uM SNP + 15% PEG	19	SN19			0.082	0.211	95	204.5	0.022		0.06	0.189	31.746	15	659	150	16.475	133.525
100uM SNP + 15% PEG	20	SN20			0.047	0.121	94.2	213.1	0.015		0.032	0.106	30.1887	14.5	659	145	16.475	128.525
100uM SNP + 15% PEG	21	SN21			0.081	0.209	95.8	204.9	0.021		0.06	0.188	31.9149	15	656	150	16.4	133.6
125uM SNP + 15% PEG	22	SN22			0.094	0.196	108.9	228.8	0.014		0.08	0.182	43.956	14	697	140	17.425	122.575
125uM SNP + 15% PEG	23	SN23			0.095	0.194	108.5	234.5	0.015		0.08	0.179	44.6927	14.2	699	142	17.475	124.525
125uM SNP + 15% PEG	24	SN24			0.085	0.178	109.6	237.8	0.016		0.069	0.162	42.5926	14.3	699	143	17.475	125.525

## Sheet: SS water relations
			WHEAT	Sodium Silicate Experiment			Aari 2011
			CMS & RWC
	No	Treatment	Shoot Length	Root Length	Fresh Weight	Turgid weight	EC1	EC2	Dry Weight	CMS%	FW- DW	TW-DW	RWC	Water potential	Osmotic potential	water potential in mega pascles	Osmotic potential in mega pascles	Turger potential
control	1	SS1			0.101	0.407	34.4	94.7	0.023	78.0216	0.078	0.384	20.3125	5.3	202	53	5.05	47.95
control	2	SS2			0.094	0.378	35.7	94.6	0.025	77.0571	0.069	0.353	19.5467	5.5	202	55	5.05	49.95
control	3	SS3			0.042	0.155	32.2	90.3	0.014	76.8015	0.028	0.141	19.8582	5	203	50	5.075	44.925
20mM sodium silicate	4	SS4			0.18	0.376	48.4	108.3	0.041	84.615	0.139	0.335	41.4925	8.4	267	84	6.675	77.325
20mM sodium silicate	5	SS5			0.196	0.398	49.4	104.4	0.035	84.2426	0.161	0.363	44.3526	8.1	260	81	6.5	74.5
20mM sodium silicate	6	SS6			0.105	0.202	46.9	105.3	0.026	84.949	0.079	0.176	44.8864	7.9	265	79	6.625	72.375
40mM sodium silicate	7	SS7			0.193	0.499	61.2	134.2	0.042	88.6247	0.151	0.457	33.0416	7.2	287	72	7.175	64.825
40mM sodium silicate	8	SS8			0.184	0.46	63.7	139.2	0.037	87.4155	0.147	0.423	34.7518	7.7	284	77	7.1	69.9
40mM sodium silicate	9	SS9			0.079	0.207	64.9	137	0.021	86.1548	0.058	0.186	31.1828	7.8	287	78	7.175	70.825
60mM sodium silicate	10	SS10			0.124	0.254	102.2	167.5	0.032	92.8216	0.092	0.222	41.4414	9.2	340	92	8.5	83.5
60mM sodium silicate	11	SS11			0.168	0.365	99.2	168.7	0.035	93.0756	0.133	0.33	40.303	8.8	350	88	8.75	79.25
60mM sodium silicate	12	SS12			0.219	0.499	92.5	161.2	0.024	92.2776	0.195	0.475	41.0526	8.4	345	84	8.625	75.375
Control + 15 % PEG	13	SS13			0.089	0.327	50.2	273	0.021		0.068	0.306	22.2222	7.5	380	75	9.5	65.5
Control + 15 % PEG	14	SS14			0.086	0.329	52.8	275	0.013		0.073	0.316	23.1013	7.6	384	76	9.6	66.4
Control + 15 % PEG	15	SS15			0.069	0.226	44	271.2	0.017		0.052	0.209	24.8804	7.9	380	79	9.5	69.5
20mM sodium silicate + 15% PEG	16	SS16			0.062	0.121	92.3	266.5	0.012		0.05	0.109	45.8716	13	415	130	10.375	119.625
20mM sodium silicate + 15% PEG	17	SS17			0.052	0.095	91	242.9	0.015		0.037	0.08	46.25	12.8	419	128	10.475	117.525
20mM sodium silicate + 15% PEG	18	SS18			0.065	0.101	99.8	287.5	0.036		0.029	0.065	44.6154	13.4	420	134	10.5	123.5
40mM sodium silicate + 15% PEG	19	SS19			0.1	0.292	113.2	293.1	0.017		0.083	0.275	30.1818	11.8	460	118	11.5	106.5
40mM sodium silicate + 15% PEG	20	SS20			0.081	0.204	112	295.1	0.025		0.056	0.179	31.2849	11.5	458	115	11.45	103.55
40mM sodium silicate + 15% PEG	21	SS21			0.103	0.258	116.2	298.6	0.033		0.07	0.225	31.1111	11.5	455	115	11.375	103.625
60mM sodium silicate + 15% PEG	22	SS22			0.075	0.145	69.6	120	0.031		0.044	0.114	38.5965	11.9	500	119	12.5	106.5
60mM sodium silicate + 15% PEG	23	SS23			0.116	0.28	68	122	0.013		0.103	0.267	38.5768	11.8	507	118	12.675	105.325
60mM sodium silicate + 15% PEG	24	SS24			0.06	0.137	67.7	125.8	0.012		0.048	0.125	38.4	11.7	503	117	12.575	104.425

## Sheet: All parameters
		No	Treatment	RWC	water potential in mega pascles	Osmotic potential in mega pascles	Turger potential		CMS%	Treatment
	control	1	SS1	20.3125	53	5.05	47.95		78.0216	control
	control	2	SS2	19.5467	55	5.05	49.95		77.0571	control
	control	3	SS3	19.8582	50	5.075	44.925		76.8015	control
	20mM sodium silicate	4	SS4	41.4925	84	6.675	77.325		84.615	20mM sodium silicate
	20mM sodium silicate	5	SS5	44.3526	81	6.5	74.5		84.2426	20mM sodium silicate
	20mM sodium silicate	6	SS6	44.8864	79	6.625	72.375		84.949	20mM sodium silicate
	40mM sodium silicate	7	SS7	33.0416	72	7.175	64.825		88.6247	40mM sodium silicate
	40mM sodium silicate	8	SS8	34.7518	77	7.1	69.9		87.4155	40mM sodium silicate
	40mM sodium silicate	9	SS9	31.1828	78	7.175	70.825		86.1548	40mM sodium silicate
	60mM sodium silicate	10	SS10	41.4414	92	8.5	83.5		92.8216	60mM sodium silicate
	60mM sodium silicate	11	SS11	40.303	88	8.75	79.25		93.0756	60mM sodium silicate
	60mM sodium silicate	12	SS12	41.0526	84	8.625	75.375		92.2776	60mM sodium silicate
	Control + 15 % PEG	13	SS13	22.2222	75	9.5	65.5
	Control + 15 % PEG	14	SS14	23.1013	76	9.6	66.4
	Control + 15 % PEG	15	SS15	24.8804	79	9.5	69.5
	20mM sodium silicate + 15% PEG	16	SS16	45.8716	130	10.375	119.625
	20mM sodium silicate + 15% PEG	17	SS17	46.25	128	10.475	117.525
	20mM sodium silicate + 15% PEG	18	SS18	44.6154	134	10.5	123.5
	40mM sodium silicate + 15% PEG	19	SS19	30.1818	118	11.5	106.5
	40mM sodium silicate + 15% PEG	20	SS20	31.2849	115	11.45	103.55
	40mM sodium silicate + 15% PEG	21	SS21	31.1111	115	11.375	103.625
	60mM sodium silicate + 15% PEG	22	SS22	38.5965	119	12.5	106.5
	60mM sodium silicate + 15% PEG	23	SS23	38.5768	118	12.675	105.325
	60mM sodium silicate + 15% PEG	24	SS24	38.4	117	12.575	104.425
